# Supplementary material for: Anemopsis californica Attenuates Photoaging by Regulating MAPK, NRF2, and NFATc1 Signaling Pathways
Source: Antioxidants (Basel). 2021 Nov 25;10(12):1882. doi: 10.3390/antiox10121882 (PMC8698643; doi:10.3390/antiox10121882)
Supplement: Supplementary file 1 [file antioxidants-10-01882-s001.zip]

Archive with 1 entries (1 files):
- antioxidants-1469110-supplementary.pdf
